# Supplementary material for: Comparing efficacy and safety of oral drugs in treatment of hyperthyroidism: a systematic review and network meta-analysis
Source: PeerJ. 2026 Jan 28;14:e20403. doi: 10.7717/peerj.20403 (PMC12860280; doi:10.7717/peerj.20403)
Supplement: Supplemental Information 3 [file peerj-14-20403-s003.xlsx]

## Sheet: Sheet1
ID	Author	Sample		Sex（M/F）		Age（x±s）years		Intervention Measure		outcome
		T	C	T	C	T	C	T	C
1	Zhang Wen2021	49	43	20/29	17/26	31.42±5.62	31.76±4.75	PHT+MMI	MMI	①②③④⑤
2	Gong Huiyao2023	40	40	17/23	19/21	70.22±5.41	71.25±4.43	PHT+MMI	MMI	①②③④⑤
3	Bai Zhenzhen2019	70	70	22/48	27/43	38.91±6.04	38.32±5.96	PHT+MMI	MMI	①②③④⑤
4	Li Yeli2020	35	35	22/13	20/15	45.2±1.3	44.9±1.2	PHT+MMI	MMI	①②③⑤
5	Lin Wenju2020	43	43	24/19	25/18	31.78±4.29	31.82±4.35	PHT+MMI	MMI	①②③④⑤
6	Liu Jing2018	65	65	28/37	26/39	36.54±5.87	35.8±5.49	PHT+MMI	MMI	①②③④⑤
7	Liang Qin2021	67	67	30/37	31/36	42.26±3.43	42.29±3.45	PHT+MMI	MMI	①②③④
8	Zhang Lingsu2020	43	43	16/27	18/25	58.62±7.04	58.58±7.33	PHT+MMI	MMI	①②③④⑤
9	Xiao Jinqiu2018	50	50	24/26	25/25	47.69±4.35	46.48±4.99	I-131	MMI	①②③④⑤
10	Cao Jinfeng2018	38	38	15/23	17/21	34.67±1.82	34.85±1.34	I-131+PTU	PTU	③④⑤
11	Zhang Youyou2016	40	40	18/22	17/23	35.68±3.21	36.01±3.19	I-131+PTU	I-131	②③④⑤
12	Chen Chuanzhi2020	37	37	20/17	18/19	34.75±4.86	35.32±4.59	I-131+MMI	MMI	①②③⑤
13	Xie Changqian2019	43	43	21/22	23/20	39.5±13.5	38.5±13.5	I-131+MMI	MMI	②③④
14	Su Jinzhao2019	52	52	34/18	36/16			I-131	PTU	①②③
15	Wang Siyun2018	38	36	15/23	14/22	55.19±4.57	55.23±4.68	I-131	MMI	①②③④
16	Li Jinhua2016	43	43	16/27	17/26	46±7	46±6	I-131	MMI	①②③④
17	Wang Lei2016	60	60	24/36	22/38	46.82±6.07	48.13±7.52	I-131	MMI	①②③④⑤
18	Li Wenfang2023	40	40	17/23	18/22	44.94±5.62	44.52±5.49	MMI	PTU	②③④⑤
19	Xiong Xiaoqin2022	25	25	6/19	8/17	51.89±5.33	51.37±5.27	MMI	PTU	②③④⑤
20	Xiu Jun2021	36	36	8/28	11/25	51.26±5.16	50.62±5.44	MMI	PTU	①⑤
21	Cui Guoying2021	42	42	24/18	25/17	42.9±11.1	42.8±10.8	MMI	PTU	①②③④⑤
22	Zhao Liang2021	30	30	14/16	13/17	34.42±11.86	34.86±12.05	MMI	PTU	①②③④
23	Liu Guojun2024	50	50	23/27	21/29	48.95±4.26	49.56±4.34	MMI	PTU	①②③④
24	Liu Yanxia2018	37	37	19/18	20/17	71.25±2.74	71.52±2.65	PTU	MMI	①②③④
25	Sheng Jianjian2023	35	35	21/14	23/12	42.59±7.90	41.57±7.23	MMI	PTU	①②③⑤
26	Qin Xue2021	40	40	19/21	20/20	50.00±1.70	51.00±1.30	MMI	PTU	②③④⑤
27	Deng Liping2018	40	40	23/17	22/18	38.2±11.5	37.5±10.6	MMI	PTU	①②③④⑤
28	Zhang Quansheng2020	34	34	12/22	9/25	36.3±2.9	34.1±3.1	MMI	PTU	①②③④⑤
29	Chen Xiaoli2023	39	39	24/15	21/18	67.5±1.2	67.3±1.6	MMI	PTU	①②③④⑤
30	Zhou Zhiming2020	49	48	30/19	32/16	46.5±1.8	45.5±1.9	PTU	MMI	①②③④⑤
31	Wu Yuqin2020	32	32	14/18	15/17	48.29±5.34	48.44±5.45	PTU	MMI	①②③④
32	Jin Jing2020	46	46	25/21	26/20	42.22±10.26	42.41±10.13	MMI	PTU	①②③④
33	He Wei2020	48	48	20/28	18/30	39.47±4.28	39.45±4.26	I-131+MMI	MMI	②③⑤
34	Zhao Yashan2016	48	48	19/29	20/28	39.66±7.05	38.35±0.42	I-131+MMI	MMI	②③④⑤
35	Li Yujuan2018	141	141	65/76	62/79	47.9±14.5	49.2±16.1	I-131	MMI	①②③④⑤
36	Sun Qinglin2018	32	32	10/22	10/21	54.50±5.50	55.80±5.50	I-131+PTU	PTU	①②③④⑤
37	Hua Mengting2021	35	35	15/20	19/16	42.68±3.11	43.52±3.19	I-131	MMI	①②⑤
38	Yao Difei2021	66	66	25/41	26/40	74.32±1.32	73.51±1.36	MMI	PTU	①②③④⑤
39	Xu Yonghui2020	44	44	21/23	22/22	40.13±3.97	40.28±3.57	PHT+MMI	MMI	①②③④
40	Bo Weiwei2023	33	33	13/20	15/18	68.23±4.59	67.77±4.72	PHT+MMI	MMI	②③④⑤
41	Lin Shuai2018	55	55	25/30	24/21	28.6	29.2	PHT+MMI	MMI	②③
42	Zhang Yiyi2020	40	40	10/10	11/9	37.54±1.85	37.45±1.67	MMI	PTU	①②③④
43	Li Ying2017	40	40	21/19	20/20	44.5±11.2	45±11.5	MMI	PTU	②③④
44	Chang Xinyu2019	28	28	11/17	10/18	71.54±4.54	70.54±4.98	I-131	MMI	②③④
45	Sun Xiang2014	60	60	21/39	22/38	64.6±15.2	65.1±14.3	I-131	MMI	②③④⑤
46	Sun Chang2021	40	40	16/24	17/23	43.5±9.5	42.9±10.5	MMI	PTU	①②③④
47	Li Jiefeng2019	44	43	23/21	23/20	36.6±2.4	36.9±2.5	MMI	PTU	①②③④⑤
48	Li Suyan2018	25	25	14/11	12/13	44.63±8.85	43．66±9.13	MMI	PTU	①②③④
49	Zhao Jing2019	43	43	24/19	25/18	36.54±4.92	36.82±5.06	MMI	PTU	①②③④
50	Zhang Fang2018	60	60	24/36	20/40	40.5±2.3	39.7±3.7	MMI	PTU	②③④
51	Zhou Shuiyan2016	50	50	20/30	21/29	30.25±8.59	30.86±9.27	MMI	PTU	②③
52	Zhu Shuiran2019	28	28	14/14	15/13	40.71±3.21	41.23±3.81	MMI	PTU	②③
53	Ming Canqing2022	90	90	37/53	36/54	42.29±18.66	42.34±18.34	MMI	PTU	①②③④
54	Chen Min2016	50	50			34.4±11.2	34.4±11.2	MMI	PTU	②③④⑤
55	Zhu Chaoxia2019	45	45	24/21	26/19	38.62±13.15	37.59±13.67	I-131	MMI	②③
56	Liu Yongwu2024	39	39	15/24	14/25	43.15±3.58	43.54±3.67	PHT+MMI	MMI	①②③④⑤
57	Yuan Yong2019	39	39	10/29	11/28	36.44±3.56	36.67±3.54	PHT+MMI	MMI	①②③④
58	Chen Yanhua2021	53	53	18/35	16/37	47.49±8.62	48.32±8.71	PHT+MMI	MMI	②③④⑤
59	Wang Weifeng2012	41	41					MMI	PTU	①②③④⑤
60	Ren Qiuying2021	39	39	24/15	23/16	57.93±3.46	58.24±3.51	MMI+PDN	MMI	①②③④⑤
61	Dong Wenchao2022	44	44	26/18	24/20	41.33±4.56	41.29±4.53	PTU+PDN	PTU	①②③④⑤
62	Xu Cailing2017	18	18	12/6	10/8			I-131+LC	MMI	②③④⑤
63	Wang Jing2015	46	46	16/30	17/29	41.8±8.6	42.6±9.4	I-131+LC	MMI	①②③④
64	Wang Ling2018	39	38	16/23	14/24	42.09±9.13	41.87±8.94	I-131+LC	MMI	①②③④
65	Cao Liping2017	60	60					I-131+LC	MMI	①②③④
66	Li Guihong2020	47	47	14/33	12/35	38.22±7.30	38.52±7.15	MMI+PDN	MMI	①②③④
67	Wang Bo2018	40	40	12/28	15/25	42.21±6.59	41.73±7.51	MMI+PDN	MMI	①②③④⑤
68	Li Na2019	48	48	11/37	10/38	46.21±2.29	46．21±2.78	PHT+MMI	MMI	①②③⑤
69	Wang Jianfang2018	36	35	16/20	15/20	46.32±12.83	45.71±13.20	I-131+MMI	MMI	②④⑤
70	Ding Ying2023	50	50	17/33	15/35	41.30±3.25	41.28±3.21	I132+MMI	MMI	②③④⑤
71	Jia Yunxiang2022	60	60	12/48	10/50	53.25±4.20	53.26±4.22	I132+MMI	MMI	①②③④
72	Mao Caifeng2019	41	44	26/15	24/20	34.85±10.74	36.24±10.36	MMI+PDN	MMI	①②③④⑤
73	Xu Ting2018	44	44	15/29	16/28			MMI+PDN	MMI	②③④
74	Dai Yishu2023	44	44	26/18	24/20	45.81±7.21	45.72±7.43	PHT+MMI	MMI	①②③④⑤
75	Tan Yanpei2024	105	105	40/65	42/63	44.56±11.87	43.85±11.47	PHT+MMI	MMI	①②③④⑤
76	Yu Jiayuan2021	42	42	18/24	17/25	61.81±2.62	61.74±2.56	PHT+MMI	MMI	①②③④⑤
77	Wei Jiaxin2021	60	60	19/41	18/42	43.25±3.71	43.27±3.68	PHT+MMI	MMI	①④
78	Cao Yiling2022	43	43	21/22	20/23	46.51±4.22	46.29±4.11	PHT+MMI	MMI	①②③④⑤
79	Wang Xuzhong2020	40	40	11/29	9/31			PHT+MMI	MMI	②③④⑤
80	Chen Xuehui2019	39	39	10/29	12/27	37.5±1.8	38.7±2.1	PHT+MMI	MMI	①②③④
81	Lao Yi2018	45	45	22/23	23/22	51.24±6.41	51.21±6.24	PHT+MMI	MMI	①②③④⑤
82	Qiu Bing2016	45	45	25/20	26/19	49.5±3.5	49.6±3.9	PHT+MMI	MMI	②③
83	Ning Youyin2021	130	130	74/56	72/58	41.58±3.74	42.03±3.58	PHT+MMI	MMI	①②③⑤
84	Cao Lijuan2021	47	47	11/36	12/35	35.58±8.24	36.27±9.18	PHT+MMI	MMI	①②③④⑤
85	Wu Guilin2019	55	55	31/24	30/25	55.3±3.8	55.2±3.8	PHT+MMI	MMI	①②③④⑤
86	Chen Huiyu2021	20	20	10/10	12/8	45.9±2.2	46.2±2.3	PHT+MMI	MMI	①②③④
87	Fan Siming2021	50	50	24/26	27/23	34.12±6.85	33.60±6.52	PHT+MMI	MMI	①②③④⑤
88	Fang Yongming2017	29	29	5/24	6/23	33.2±6.1	32.7±5.3	PHT+MMI	MMI	①②③④⑤
89	Fu Na2023	45	45	24/21	23/22	50.02±9.34	49.55±9.52	PHT+MMI	MMI	①②③④
90	Wang Ping2019	44	44	28/16	30/14	37.64±3.26	38.01±3.45	PHT+MMI	MMI	①②③④
91	Nie Mei2022	41	41	15/26	13/28	35.51±2.44	35.23±2.63	MMI+PDN	MMI	①②③④⑤
92	Tang Xiaofeng2018	43	43	20/23	19/24	44.5±10.8	44.8±10.3	MMI+PDN	MMI	②③⑤
93	Yuan Shun2022	35	35	12/23	11/24	67.45±5.56	67.17±5.12	I-131	MMI	①②③⑤
94	Pan Xueping2023	48	48	17/31	19/29	43.46±3.59	43.58±3.62	MMI	PTU	①②③④⑤
95	Pei Wei2022	80	80	60/20	62/18	50.23±6.23	51.01±6.86	MMI	PTU	②③④
96	Xu Chenxi2022	42	42	17/25	19/23	42.35±3.86	42.52±3.79	MMI	PTU	②③④⑤
97	Ding Xiaowei2017	40	40	19/21	20/20	34.0±7.7	35.0±7.0	MMI	PTU	②③④⑤
98	Fu Baolin2017	41	39	14/23	13/26	44.5±7.2	46.1±8.6	MMI	PTU	②③④
99	Xu Liming2022	56	56	30/26	31/25	46.25±4.28	46.23±4.24	MMI	PTU	①②③④⑤
100	Pan Yu2021	50	50	2/48	3/47	42.49±5.21	42.32±5.34	MMI	PTU	②③④
101	Liu Hong2018	30	30	12/18	10/20	41.5±8.5	42.5±8.5	MMI	PTU	②③④⑤
102	Wei Xianfeng2020	51	51	31/20	29/22	36.2±5.7	36.4±5.9	MMI	PTU	①②③④
103	Chen Nailin2022	41	41	12/29	11/30	30.14±1.15	30.15±1.14	MMI	PTU	①②③④
104	Cao Lixian2022	38	38	14/24	13/25	34.72±2.59	34.95±3.46	MMI	PTU	②③⑤
105	Sun Xueping2022	34	34	12/22	14/20	36.78±11.26	37.04±9.14	MMI	PTU	③④⑤
106	Zhao Lijuan2018	50	50	27/23	29/21	26.25±6.83	26.32±6.85	MMI	PTU	①②③⑤
107	Ma Xiao2019	30	30	12/18	10/20	32±5	32±6	MMI	PTU	①②③④⑤
108	Yang Yingying2021	40	40	25/15	24/16	41.97±2.67	41.23±2.77	MMI	PTU	①②③④⑤
109	Wang Ming2020	57	57	32/25	31/26	38.87±10.32	39.41±10.67	MMI	PTU	②③④
110	Li Yue2017	46	46	14/32	16/30	36.4±3.2	35.8±3.4	MMI	PTU	②③④⑤
111	Zhou Rendong2017	47	47	22/25	21/26	44.8±3.6	45.2±3.5	MMI	PTU	①
112	Zhou Li2016	81	81	30/51	32/49	62.4±10.3	62.5±10.1	MMI	PTU	①②③④⑤
113	Tong Fengjuan2016	35	35	19/16	18/17	34.1±6.2	35.0±5.7	MMI	PTU	①②③④⑤
114	Zhang Hongju2019	53	53	19/34	18/35	48.58±4.01	48.54±4.15	MMI	PTU	②③④⑤
115	Wang Dao2018	47	47	18/29	20/27	44.03±5.25	44.68±5.20	MMI	PTU	②③⑤
116	Liu Yilin2023	95	98	51/44	50/48	36.11±3.34	35.87±3.40	MMI	PTU	①②③④
117	Suoli2022	64	64	23/41	24/40	43.57±0.79	43.61±3.17	PHT+MMI	MMI	①②③④⑤
118	Zhang Junhui2020	60	60	23/37	22/38	32.58±8.49	32.47±8.65	MMI	PTU	①⑤
119	Wang Jiadong2021	44	44	23/21	24/20	50.30±3.48	50.32±3.45	PHT+MMI	MMI	①②③
120	Yang Hao2016	20	20			42.2±1.2	42.2±1.2	PHT+MMI	MMI	①②③④
121	Che Yuan2017	40	40	12/28	10/30	32.4±5.7	32.1±5.2	PHT+MMI	MMI	①②③④
122	He Da2013	57	57	18/39	20/37	35.2±7.4	36.1±7.7	MMI	PTU	①②③④⑤
123	Cao Jie2020	88	88	38/50	37/51	40.15±0.17	39.64±0.21	PDN+PTU	PTU	①②③④⑤
124	Zhang Gai2020	27	27	12/15	13/14	43.6±1.2	43.5±1.3	PDN+PTU	PTU	②③④⑤
125	Pan Xixi2022	40	40	7/33	4/36	29.09±2.61	29.15±2.54	PDN+PTU	PTU	②③④
126	Xu Jine2019	73	73			38.02±3.10	38.02±3.10	PDN+PTU	PTU	①②③④
127	Chen Zhuo2022	40	40	13/27	12/28	42.61±8.32	42.15±8.49	PDN+PTU	PTU	②③④
128	Wang Dongfei2022	40	40	29/21	30/20	39.33±3.64	39.28±3.61	PDN+PTU	PTU	②③④
129	Wang Lihua2021	39	39	16/23	15/24	30.78±4.24	30.34±4.34	PHT+MMI	MMI	①②③⑤
130	Yang Huali2018	30	30	9/21	10/30	35.7±7.4	36.5±8.2	PHT+MMI	MMI	①②③④⑤
131	Pan Yanhui2018	48	48	20/28	21/27	45.71±20.44	47.63±19.52	PHT+MMI	MMI	①②③⑤
132	He Xianjing2023	32	32	18/14	17/15	42.42±4.55	42.46±4.53	PHT+MMI	MMI	①②③④
133	Sun Tingting2023	30	30	18/12	14/16	45.13±5.44	44.52±6.45	PHT+MMI	MMI	①②③④
134	Li Na2023	41	41	27/14	25/16	42.05±2.48	41.89±2.53	PHT+MMI	MMI	②③④
135	Zhang Guiping2016	45	45	25/20	24/21	45.78±11.71	45.98±11.79	PHT+MMI	MMI	①②③④⑤
136	ZHang Qiuya2021	50	50					PHT+MMI	MMI	①②③
137	Wang Ye2022	46	46	32/14	33/13	35.15±1.21	36.85±1.21	PHT+MMI	MMI	①②③④⑤
138	Li Ai2022	43	43	22/21	23/20	42.14±2.32	43.14±1.82	PHT+MMI	MMI	①②③④⑤
139	Zhao Yadong2023	64	64	26/38	27/37	72.62±2.53	72.54±2.63	PHT+MMI	MMI	①②③④
140	Yin Rendi2019	34	34	20/14	19/15	33.68±14.81	34.21±15.75	PHT+MMI	MMI	①②③④⑤
141	Zhang Zuliang2021	42	42	19/23	21/21	54.82±4.25	55.02±4.22	PHT+MMI	MMI	①②③④⑤
142	Yang Fanghua2020	40	40	12/28	10/30	37.25±2.45	37.34±2.56	PHT+MMI	MMI	②③④⑤
143	ChenWan2018	30	30	5/25	6/24	36.1±6.5	37.4±6.2	PHT+MMI	MMI	①②③④⑤
144	Zheng Ying2022	38	38	19/19	18/20	68.10±4.51	67.92±4.13	PHT+MMI	MMI	②③④
145	Xiao Wanmei2021	50	50	27/23	28/22	69.42±4.54	69.47±4.63	PHT+MMI	MMI	①②③④⑤
146	He Guiping2016	37	37	19/18	21/16	39.84±4.73	38.35±4.91	PHT+MMI	MMI	①②③
147	Long Hongying2017	42	40	28/14	27/13	36.34±2.29	36.46±2.94	I-131	MMI	①②③⑤
148	Xiong Li2018	107	108		55/53	45.2±1.0	44.2±1.5	PHT+MMI	MMI	①②③④
149	Lv Rui2021	44	44	24/20	23/21	65.18±1.29	68.17±1.28	MMI	PTU	①②③④
150	Hu Jianying2024	55	55	18/37	16/39	38.95±6.25	39.09±5.96	PHT+MMI	MMI	①②③④
151	Sun Ducheng2025	53	52	20/33	21/31	47.51±8.19	47.48±8.75	I-131+MMI	MMI	①②③④
